# Supplementary material for: Kallopterolides A–I, a New Subclass of seco-Diterpenes Isolated from the Southwestern Caribbean Sea Plume Antillogorgia kallos
Source: Molecules. 2024 May 24;29(11):2493. doi: 10.3390/molecules29112493 (PMC11173908; doi:10.3390/molecules29112493)
Supplement: Supplementary file 1 [file molecules-29-02493-s001.zip]

Archive with 1 entries (1 files):
- molecules-3012914-supplementary.pdf
